# Supplementary material for: An agent-based model of the Notch signaling pathway elucidates three levels of complexity in the determination of developmental patterning
Source: BMC Syst Biol. 2019 Jan 14;13:7. doi: 10.1186/s12918-018-0672-9 (PMC6332573; doi:10.1186/s12918-018-0672-9)
Supplement: Supplementary file 2 — Driver Program. (TXT 10 kb) [file 12918_2018_672_MOESM2_ESM.txt]

/*****************************************************************************
***                                                                        ***
***  Copyright 2017 Jeffrey Pfaffmann and Elaine Reynolds                  ***
***                                                                        ***
***  This program is free software: you can redistribute it and/or modify  ***
***  it under the terms of the GNU General Public License as published by  ***
***  the Free Software Foundation, either version 3 of the License, or     ***
***  (at your option) any later version.                                   ***
***                                                                        ***
***  This program is distributed in the hope that it will be useful,       ***
***  but WITHOUT ANY WARRANTY; without even the implied warranty of        ***
***  MERCHANTABILITY or FITNESS FOR A PARTICULAR PURPOSE.  See the         ***
***  GNU General Public License for more details.                          ***
***                                                                        ***
***  You should have received a copy of the GNU General Public License     ***
***  along with this program.  If not, see http://www.gnu.org/licenses/    ***
***                                                                        ***
******************************************************************************/

import org.nlogo.headless.HeadlessWorkspace;

import java.util.*;
import java.io.*;

public class HeadlessBatchRun {

  public static void main(String[] argv) {

    if(argv.length < 2) {
      System.out.println("please give an execution mode and random seeds.");
      System.exit(1);
    }

    /******************************************************/
    /** General Execution Variables ***********************/
    /******************************************************/
    String      dir      = ""  ;
    String      mainDir  = ""  ;
    String      expDir   = ""  ;
    String      seedDir  = ""  ;
    boolean     success        ;
    PrintWriter fh             ;
    Date        currDate = null;

    //--- Default parameter values used to reset model
    String[]  parameterList = {
        "set radius                             10",
        "set radiusFraction                      0.0550",
        "set lipid-density                      12",
        "set notch-transcription-initial-rate    8",
        "set delta-transcription-initial-rate    8",
        "set notchAge                          400",
        "set deltaAge                          400",
        "set centersomeSize                     10",
        "set deltaMove                           1",
        "set notchMove                           1",
        "set memNotchMove                        1",
        "set memDeltaMove                        1",
        "set cleavedMove                         1",
        "set topology                    \"sheet\"",
        "set cell-configurations  \"common-cells\"",
        "set upper-edge                    \"out\"",
        "set lower-edge                     \"in\"",
        "set cell-layer-cnt                      4",
        "set cell-col-cnt                       11",
        "set cell-row-cnt                        7",
        "set seedtype                  \"defined\"",
        "set delta-transform-time                0",
        "set cleavedDiffTime                    19",
        "set Transport                    \"randTimed\""
    };

    //--- Capture driver configuration information passed
    //--- from the command line.
    String compNode    = argv[0];
    String mainDataLoc = argv[1];
    String dataLoc     = argv[2];
    int    runNumber   = Integer.valueOf(argv[3]) ;

    //--- Create seed list passed from the command line
    int    seedStart   = 4;
    int    seedCnt     = argv.length - seedStart;
    int    startSeed   = runNumber * seedCnt;

    String seedList[]  = new String[seedCnt];

    //--- Signal back to command line the passed information
    System.out.println("Computer Node  : " + compNode    );
    System.out.println("Main Data Loc  : " + mainDataLoc );
    System.out.println("Data Directory : " + dataLoc     );
    System.out.println("Run Number     : " + runNumber   );

    for(int cnt = seedStart; cnt < argv.length; cnt++) {
      seedList[cnt - seedStart] = argv[cnt];
      System.out.println("Seed Value     : " + argv[cnt] );
    }

    //--- Start NetLogo instance in headless mode
    HeadlessWorkspace ws = HeadlessWorkspace.newInstance();
    String modelname = "";

    try {

      //--- Specify model to be executed and open in NetLogo instance
      modelname = "../03_models/" + "DlN_kop_20130730_noDprotect.nlogo";
      ws.open(modelname);

      //--- Create a time stamp to mark current run of models as unique
      currDate = new Date(System.currentTimeMillis());
      expDir = String.format("exp%tY%tm%td%tH%tM%tS",
        currDate, currDate, currDate, currDate, currDate, currDate);

      //--- Generate global model run directory
      mainDir = mainDataLoc  + "/" + dataLoc;

      //--- Signal current execution environment to command-line
      System.out.println(mainDir + " ==> " + compNode + " @ " + mainDir);

      //--- Verify directory created sucessfully and proceed
      success = (new File(mainDir)).mkdirs();
      if (!success) {
        System.out.println( "Directory " + mainDir + " could not be created.");
        System.exit(1);
      }

      //-- Store randomseed values ---------------------------------
      fh = new PrintWriter(mainDir + "/" + compNode + ".seed");
      for(int cnt = 0; cnt < seedCnt; cnt++){
        fh.println(String.format("%03d", (cnt + startSeed)) + ":" + seedList[cnt]);
      }
      fh.close();

      //-- Store parameters to general logging file
      fh = new PrintWriter(mainDir + "/" + compNode + ".param");
      for(int cnt = 0; cnt < parameterList.length; cnt++){
        fh.println(parameterList[cnt]);
      }
      fh.println(modelname);

      fh.close();

      //------------------------------------------------------------------
      // create generic parameters to represent different nesting levels
      String paramValue_1 = "";
      String paramValue_2 = "";
      String paramValue_3 = "";
      String paramValue_4 = "";

      //--- process each parameter
      for (int ntir = 8; ntir <= 24; ntir += 2) {

          paramValue_1 = "N_trans_init_rate_" + String.format("%03d", ntir);

          for (int dtir = 8; dtir <= 24; dtir += 2) {

            paramValue_2 = "Dl_trans_init_rate_" + String.format("%03d", dtir);

            for (int dtt =  0; dtt <= 150; dtt += 50) {

              paramValue_3 = "dl_trans_time_" + String.format("%03d", dtt);

              for (int cdt = 75; cdt <= 225; cdt += 50) {

                paramValue_4 = "n_cleaved_diff_" + String.format("%03d", cdt);

                //--- Inner loop processing seeds -----
                for(int cnt = 0; cnt < seedCnt; cnt++){

                  //--- specify data directory
                  seedDir = "randseed-" + String.format("%03d", (cnt + startSeed));

                  dir = mainDir      + "/" +
                        paramValue_1 + "/" +
                        paramValue_2 + "/" +
                        paramValue_3 + "/" +
                        paramValue_4 + "/" +
                        seedDir;

                  System.out.println(dir);

                  //--- create new data directory for model run
                  success = (new File(dir)).mkdirs();
                  if (!success) {
                    System.out.println("Directory " + dir + " could not be created.");
                    System.exit(1);
                  }

                  //--- store parameters to be executed to model run logging file.
                  fh = new PrintWriter(dir + "/" + compNode + ".param");
                  for(int cnt5 = 0; cnt5 < parameterList.length; cnt5++){
                    fh.println(parameterList[cnt5]);
                  }

                  //--- store commands to be executed to model run logging file.
                  fh.println("set deltaAge "                         + da);
                  fh.println("set notch-transcription-initial-rate " + ntir);
                  fh.println("set delta-transcription-initial-rate " + dtir);
                  fh.println("set delta-transform-time "             + dtt);
                  fh.println("set cleavedDiffTime "                  + cdt);
                  fh.println("no-display");
                  fh.println("set current-seed " + seedList[cnt]);
                  fh.println("setup");
                  fh.println("set dataDir " + "\"" + dir + "/\"");
                  fh.println("logdat-fast-open");

                  fh.close();

                  //--- initialize static parameters in NetLogo simulation
                  for(int paramCnt = 0; paramCnt < parameterList.length; paramCnt++){
                    ws.command(parameterList[paramCnt]);
                  }

                  //--- initialize dynamic parameters in NetLogo simulation
                  ws.command("set deltaAge "                         + da);
                  ws.command("set notch-transcription-initial-rate " + ntir);
                  ws.command("set delta-transcription-initial-rate " + dtir);
                  ws.command("set delta-transform-time "             + dtt);
                  ws.command("set cleavedDiffTime "                  + cdt);

                  //--- change seed and reset simulation in NetLogo simulation
                  ws.command("no-display");
                  ws.command("set current-seed " + seedList[cnt]);
                  ws.command("setup");
                  ws.command("set dataDir " + "\"" + dir + "/\"");
                  ws.command("logdat-open");

                  //--- iterate simulation
                  ws.command("repeat 20001 [logging-go]");

                  //--- cleanup logging
                  ws.command("logdat-close");
                }
              }
            }
          }
        }
      }

      //--- close access to netlogo model
      ws.dispose();

    } catch(Exception ex) { // general catch statement for all errors
      System.err.println(ex);
      ex.printStackTrace();
    }
  }
}
